# Supplementary material for: Dietary Emulsifiers Exacerbate Food Allergy and Colonic Type 2 Immune Response through Microbiota Modulation
Source: Nutrients. 2022 Nov 23;14(23):4983. doi: 10.3390/nu14234983 (PMC9738911; doi:10.3390/nu14234983)
Supplement: Supplementary file 1 [file nutrients-14-04983-s001.zip]

Archive with 1 entries (1 files):
- nutrients-2031892-supplementary.pdf
